# Supplementary material for: Multi-sensor remote sensing captures geometry and slow-to-fast sliding transition of the 2017 Mud Creek landslide
Source: Sci Rep. 2025 Aug 14;15:29831. doi: 10.1038/s41598-025-11399-8 (PMC12354922; doi:10.1038/s41598-025-11399-8)
Supplement: Supplementary file 2 — Supplementary Information 2. [file 41598_2025_11399_MOESM2_ESM.xlsx]

## Sheet: Sheet1
Data Source	Time Period	Number of images	median horizontal velocity (full landslide) [m/yr]	standard deviation of horizontal velocity (full landslide) [m/yr]	median horizontal velocity (catastrophic failure area) [m/yr]	standard deviation of horizontal velocity (catastrophic failure area) [m/yr]	median horizontal velocity (slow-moving area) [m/yr]	standard deviation of horizontal velocity (slow-moving area) [m/yr]	median horizontal velocity (not-moving area) [m/yr]	standard deviation of horizontal velocity (not-movingn area) [m/yr]	median cumulative displacement (full landslide) [m], horizontal for Planet and downslope for InSAR	standard deviation of cumulative displacement (full landslide) [m], horizontal for Planet and downslope for InSAR	median cumulative displacement (catastrophic failure area) [m] , horizontal for Planet and downslope for InSAR	standard deviation of cumulative displacement (catastrophic failure area) [m] , horizontal for Planet and downslope for InSAR	median cumulative displacement (slow-moving area) [m] , horizontal for Planet and downslope for InSAR	standard deviation of cumulative displacement (slow-moving area) [m] , horizontal for Planet and downslope for InSAR	median cumulative displacement (not-moving area) [m] , horizontal for Planet and downslope for InSAR	standard deviation of cumulative displacement (not-movingn area) [m] , horizontal for Planet and downslope for InSAR	Source
lidar	09/2009- 05/2017	2	0.18	0.15	0.23	0.07	0.15	0.22	0.05	0.03	N/A	N/A	N/A	N/A	N/A	N/A	N/A	N/A	this work
InSAR (UAVSAR and Sentinel-1)	02/2009-05/2017	63 (Sentinel-1)+ 13 (UAVSAR)	0.19	0.11	0.3	0.081	0.12	0.097	0.019	0.0071	N/A	N/A	N/A	N/A	N/A	N/A	N/A	N/A	Handwerger, Huang, et al. (2019)
PlanetScope	08/2016-05/2017	22	7.4	5.4	14.5	3.94	1.99	2.62	1.48	0.57	5.2	3.8	8.7	2.5	1.4	1.9	0.97	0.4	this work
InSAR time series (Sentinel-1)	2/2015 - 05/2017	63	N/A	N/A	N/A	N/A	N/A	N/A	N/A	N/A	0.31	0.17	0.49	0.12	0.26	0.15	0.04	0.03	Handwerger, Huang, et al. (2019)
	Multi-Sensor Remote Sensing Captures Geometry and Slow-to-Fast Sliding Transition of the 2017 Mud Creek landslide
	Alexander L. Handwerger1,2,*, Pascal Lacroix3, Andrew F. Bell4, Adam M. Booth5, Mong-Han Huang6, Simon M. Mudd4, Roland Bürgmann7, and Eric J. Fielding1
	1Jet Propulsion Laboratory, California Institute of Technology, Pasadena, 91109, USA,
	2Joint Institute for Regional Earth System Science and Engineering, University of California, Los Angeles, 90095, USA.
	3ISTERRE, University Grenoble Alpes, University Savoie Mont Blanc, CNRS, IRD, UGE, ISTerre, Grenoble, France.
	4School of GeoSciences, University of Edinburgh, Edinburgh EH9 3FE, UK.
	5Department of Geology, Portland State University, Portland, OR, 97207, USA
	6Department of Geology, University of Maryland, College Park, MD, USA.
	7Department of Earth and Planetary Science, University of California, Berkeley, CA, 94720, USA
	© 2025 All Rights Reserved.
