# Supplementary material for: Multi-sensor remote sensing captures geometry and slow-to-fast sliding transition of the 2017 Mud Creek landslide
Source: Sci Rep. 2025 Aug 14;15:29831. doi: 10.1038/s41598-025-11399-8 (PMC12354922; doi:10.1038/s41598-025-11399-8)
Supplement: Supplementary file 3 — Supplementary Information 3. [file 41598_2025_11399_MOESM3_ESM.xlsx]

## Sheet: Sheet1
Landslide Zone	Length (m)	Width (m)	Area (m)	Method	Mean thickness (m)	Median thickness (m)	Max thickness (m)	Std. Dev thickness (m)	Volume (m3) ,	Volume Difference between DoD and inversion
Catastrophic failure area	285	366	79000	lidar inversion	11.8	10.11	35.9	7.81	970000	1130000
				InSAR inversion	14.24	13.77	31.85	8.8	1200000	900000
				Difference of DEM	-23.7	-22.3	-53.4	11.9	2100000	N/A
				Geometric scaling relation	6.5	N/A	N/A	N/A	517000	1580000
Slow-moving area	N/A	N/A	94000	lidar inversion	4.1	2.17	17.1	4.49	3625.7	N/A
				InSAR inversion	5.95	2.2	31	7.44	5600	N/A
				Difference of DEM	N/A	N/A	N/A	N/A	N/A	N/A
				Geometric scaling relation	6.8	N/A	N/A	N/A	650000	1450000
Full landslide	460	427	230000	lidar inversion	7		36		1500000	600000
				InSAR inversion	8		32		1900000	200000
				Difference of DEM	-23.7	-22.3	-53.4	11.9	2100000	N/A
				Geometric scaling relation	9	N/A	N/A	N/A	2090000	10000
Multi-Sensor Remote Sensing Captures Geometry and Slow-to-Fast Sliding Transition of the 2017 Mud Creek landslide
Alexander L. Handwerger1,2,*, Pascal Lacroix3, Andrew F. Bell4, Adam M. Booth5, Mong-Han Huang6, Simon M. Mudd4, Roland Bürgmann7, and Eric J. Fielding1
1Jet Propulsion Laboratory, California Institute of Technology, Pasadena, 91109, USA,
2Joint Institute for Regional Earth System Science and Engineering, University of California, Los Angeles, 90095, USA.
3ISTERRE, University Grenoble Alpes, University Savoie Mont Blanc, CNRS, IRD, UGE, ISTerre, Grenoble, France.
4School of GeoSciences, University of Edinburgh, Edinburgh EH9 3FE, UK.
5Department of Geology, Portland State University, Portland, OR, 97207, USA
6Department of Geology, University of Maryland, College Park, MD, USA.
7Department of Earth and Planetary Science, University of California, Berkeley, CA, 94720, USA
© 2025 All Rights Reserved.
